# Supplementary material for: Promoter or inhibitor? The role played by housing prices on entrepreneurial vitality in China
Source: PLoS One. 2025 Sep 4;20(9):e0330660. doi: 10.1371/journal.pone.0330660 (PMC12410709; doi:10.1371/journal.pone.0330660)
Supplement: S1 Dataset — (XLSX) [file pone.0330660.s001.xlsx]

## Sheet: Sheet1
			HP	EV	FC
		2010M01	4326	572441	413680
		2010M02	5752.11	253643	420678
		2010M03	4705.32	753293	425785
		2010M04	5525.16	867867	433525
		2010M05	4920.79	828178	440018
		2010M06	4430	782005	446046
		2010M07	4741.42	727507	451373
		2010M08	5130	701603	456819
		2010M09	5263.71	687065	462823
		2010M10	5470.49	565291	468700
		2010M11	5226	742778	474389
		2010M12	4677	640889	479196
		2011M01	4670	559446	483494
		2011M02	6436.99	258574	488871
		2011M03	5168.82	943252	494741
		2011M04	5411	881954	502171
		2011M05	5654.13	923560	507686
		2011M06	5196.28	880281	514026
		2011M07	5595.7	808222	518941
		2011M08	5644.44	845289	524426
		2011M09	5288.47	743415	529118
		2011M10	5397.54	611031	534987
		2011M11	5251	700222	540616
		2011M12	4948	592250	547947
		2012M01	4949	356945	555253
		2012M02	5917.32	598621	562360
		2012M03	5497	1027094	572475
		2012M04	5929.7	870896	579292
		2012M05	6187.35	972049	587224
		2012M06	5743.27	868547	596423
		2012M07	6241.19	810040	601824
		2012M08	6021.18	830972	608863
		2012M09	5752.06	770127	615089
		2012M10	5773.02	627301	620143
		2012M11	5574	804193	625364
		2012M12	5787.91	625889	629910
		2013M01	5576.84	746000	640767
		2013M02	7030.11	274079	646966
		2013M03	6358.88	972421	657592
		2013M04	6607.09	1083425	665515
		2013M05	6429.84	1093185	672209
		2013M06	6100.13	889527	680837
		2013M07	6363.36	1007105	687834
		2013M08	6360.47	936434	694962
		2013M09	6132.41	876794	702832
		2013M10	6243.25	873794	707892
		2013M11	5854.05	1076525	714137
		2013M12	5815.22	1134475	718961
		2014M01	5815.64	789551	732144
		2014M02	6774.96	490594	738593
		2014M03	6399.36	1177309	749090
		2014M04	6637.99	1197744	756835
		2014M05	6419.69	1121084	765544
		2014M06	6066.52	1058323	776337
		2014M07	6386.62	1087854	780189
		2014M08	6283.41	1010247	787214
		2014M09	6230.07	1068035	795786
		2014M10	6299.88	1006183	801269
		2014M11	6122.51	1156618	809797
		2014M12	6238.7	1294745	816770
		2015M01	6239.1	1127328	836986
		2015M02	6814.66	536925	847225
		2015M03	6375.59	1118041	859069
		2015M04	7030.2	1405449	866148
		2015M05	6939.28	1362033	875156
		2015M06	6904.33	1330986	887947
		2015M07	7161.65	1319820	902728
		2015M08	7039.36	1162608	910824
		2015M09	6577.05	1211478	921337
		2015M10	6709.5	1133200	926473
		2015M11	6779.99	1390867	933563
		2015M12	6630.2	1447886	939540
		2016M01	6630.55	1072533	964618
		2016M02	7634.31	514921	971884
		2016M03	7614.03	1674015	985613
		2016M04	7795.92	1579208	991169
		2016M05	7636.79	1615198	1.00102e+06
		2016M06	7283.25	1546510	1.01486e+06
		2016M07	7756.09	1382069	1.0195e+06
		2016M08	7744.64	1515574	1.02898e+06
		2016M09	7660.63	1480222	1.04114e+06
		2016M10	7439.72	1258320	1.04765e+06
		2016M11	7114.07	1561048	1.0556e+06
		2016M12	7027.92	1547819	1.06604e+06
		2017M01	7028.19	985981	1.08637e+06
		2017M02	7688.4	963320	1.09802e+06
		2017M03	8261	2023344	1108256
		2017M04	7955.72	1676227	1.11923e+06
		2017M05	7906.45	1810773	1.13035e+06
		2017M06	7822.16	1864730	1.14572e+06
		2017M07	7964.22	1667646	1.15398e+06
		2017M08	7904.6	1832219	1.1649e+06
		2017M09	7905.09	1890796	1.17762e+06
		2017M10	7781.45	1394173	1.18425e+06
		2017M11	7655.96	1915976	1.19548e+06
		2017M12	7977.55	1771078	1.20132e+06
		2018M01	7977.72	1595567	1.23026e+06
		2018M02	8510	700797	1.23865e+06
		2018M03	8503	1894757	1.24981e+06
		2018M04	8778.58	2042006	1.26159e+06
		2018M05	8831.02	2223694	1.27311e+06
		2018M06	8762.17	1889182	1.29153e+06
		2018M07	8839.09	1898001	1.30607e+06
		2018M08	8888.06	1947035	1.31882e+06
		2018M09	8751	1927802	1.33266e+06
		2018M10	8534.75	1740945	1.33963e+06
		2018M11	8777.92	2166924	1.35213e+06
		2018M12	8878.11	2063462	1.36297e+06
		2019M01	8878	1749493	1.39526e+06
		2019M02	9079	910478	1.40411e+06
		2019M03	9051	2381733	1.42106e+06
		2019M04	9874.02	2506734	1.43122e+06
		2019M05	9403	2196839	1.44305e+06
		2019M06	9337	2012008	1.45969e+06
		2019M07	9589.89	2212618	1.47025e+06
		2019M08	9345.57	2086844	1.48234e+06
		2019M09	9300.85	2168571	1.49925e+06
		2019M10	9185.48	1955922	1.50586e+06
		2019M11	9319.17	2334768	1.51974e+06
		2019M12	9146.39	2365713	1.53112e+06
		2020M01	9146	1142669	1.5645e+06
		2020M02	9679.67	391033	1.57355e+06
		2020M03	9006.19	2180991	1.60209e+06
		2020M04	9586.44	2723715	1.61907e+06
		2020M05	9780	2531337	1.63389e+06
		2020M06	9963	2551443	1.652e+06
		2020M07	10210.7	2500376	1.66193e+06
		2020M08	10448.3	2282269	1.67471e+06
		2020M09	10063.5	2644448	1.69367e+06
		2020M10	9874.65	2044011	1.70056e+06
		2020M11	9864	2782189	1.7149e+06
		2020M12	9759.27	3855609	1.72745e+06
		2021M01	9759	1906856	1.76323e+06
		2021M02	11029.5	1122875	1.77683e+06
		2021M03	10312.8	3174502	1.80413e+06
		2021M04	10652.8	2977916	1.81882e+06
		2021M05	10526.3	2423254	1.83378e+06
		2021M06	10065.4	2561090	1.85498e+06
		2021M07	10373.7	2484300	1.86581e+06
		2021M08	10057.2	2558710	1.87796e+06
		2021M09	9757	2556434	1.89459e+06
		2021M10	9748.84	2156434	1.90285e+06
		2021M11	9597.1	2813191	1.91558e+06
		2021M12	9512.02	2868578	1.9269e+06
		2022M01	9512.07	1669445	1.96652e+06
		2022M02	9844.65	1773016	1.97886e+06
		2022M03	9252.17	3328093	2.01011e+06
		2022M04	9326.56	2423930	2.01656e+06
		2022M05	9614	2766058	2.03545e+06
		2022M06	9753.15	2980263	2.06351e+06
		2022M07	10470.8	2352591	2.0703e+06
		2022M08	10405.8	2576631	2.08284e+06
		2022M09	9984	2708450	2.10758e+06
		2022M10	9687	2425020	2.11373e+06
		2022M11	9746	2654103	2.12587e+06
		2022M12	10050.4	1986829	2.13985e+06
		2023M01	10050.4	1163630	2.19746e+06
		2023M02	10208.6	2839487	2.21558e+06
		2023M03	10191.5	4045187	2.25446e+06
		2023M04	11970.3	2953919	2.26164e+06
		2023M05	11399.4	3035269	2.27527e+06
		2023M06	10176.3	3034549	2.30577e+06
		2023M07	10440.2	2631851	2.30923e+06
		2023M08	10435.9	2857570	2.32281e+06
		2023M09	10050.9	2854273	2.34592e+06
		2023M10	10408.8	2626403	2.35331e+06
		2023M11	10267.2	2943438	2.3642e+06
		2023M12	9964.59	2669933	2.37591e+06
		2024M01	9848	2117643	2.42505e+06
		2024M02	9294.1	1228835	2.4396e+06
		2024M03	9420	3214933	2.47049e+06
		2024M04	9504	2996272	2.47782e+06
